# Supplementary material for: Breast masses in mammography classification with local contour features
Source: Biomed Eng Online. 2017 Apr 14;16:44. doi: 10.1186/s12938-017-0332-0 (PMC5391548; doi:10.1186/s12938-017-0332-0)
Supplement: Supplementary file 1 — Additional file 1: Appendix S1. List of the file names we used in the experiment. This file can be opened in the Microsoft Excel 2010. [file 12938_2017_332_MOESM1_ESM.xlsx]

## Sheet: Sheet1
A_1259_1.LEFT_MLO.OVERLAY			A_1002_1.RIGHT_MLO.OVERLAY
A_1264_1.RIGHT_CC.OVERLAY			A_1004_1.RIGHT_CC.OVERLAY
A_1267_1.RIGHT_MLO.OVERLAY			A_1006_1.LEFT_CC.OVERLAY
A_1269_1.RIGHT_CC.OVERLAY			A_1008_1.RIGHT_CC.OVERLAY
A_1271_1.LEFT_CC.OVERLAY			A_1011_1.LEFT_CC.OVERLAY
A_1272_1.RIGHT_MLO.OVERLAY			A_1014_1.LEFT_CC.OVERLAY
A_1275_1.LEFT_MLO.OVERLAY			A_1019_1.LEFT_CC.OVERLAY
A_1282_1.LEFT_MLO.OVERLAY			A_1032_1.LEFT_CC.OVERLAY
A_1284_1.LEFT_MLO.OVERLAY			A_1036_1.LEFT_CC.OVERLAY
A_1285_1.LEFT_CC.OVERLAY			A_1045_1.RIGHT_MLO.OVERLAY
A_1299_1.RIGHT_CC.OVERLAY			A_1048_1.RIGHT_CC.OVERLAY
A_1301_1.LEFT_CC.OVERLAY			A_1049_1.LEFT_CC.OVERLAY
A_1302_1.RIGHT_MLO.OVERLAY			A_1056_1.RIGHT_CC.OVERLAY
A_1303_1.LEFT_CC.OVERLAY			A_1059_1.RIGHT_MLO.OVERLAY
A_1307_1.LEFT_CC.OVERLAY			A_1062_1.RIGHT_CC.OVERLAY
A_1308_1.LEFT_CC.OVERLAY			A_1069_1.RIGHT_CC.OVERLAY
A_1309_1.RIGHT_CC.OVERLAY			A_1077_1.LEFT_CC.OVERLAY
A_1315_1.RIGHT_MLO.OVERLAY			A_1078_1.LEFT_MLO.OVERLAY
A_1317_1.LEFT_CC.OVERLAY			A_1083_1.LEFT_CC.OVERLAY
A_1320_1.RIGHT_CC.OVERLAY			A_1096_1.LEFT_MLO.OVERLAY
A_1321_1.RIGHT_MLO.OVERLAY			A_1125_1.LEFT_CC.OVERLAY
A_1324_1.LEFT_CC.OVERLAY			A_1128_1.RIGHT_MLO.OVERLAY
A_1326_1.LEFT_CC.OVERLAY			A_1129_1.RIGHT_CC.OVERLAY
A_1328_1.RIGHT_MLO.OVERLAY			A_1130_1.LEFT_CC.OVERLAY
A_1335_1.LEFT_CC.OVERLAY			A_1132_1.LEFT_CC.OVERLAY
A_1337_1.LEFT_MLO.OVERLAY			A_1139_1.LEFT_MLO.OVERLAY
A_1362_1.LEFT_MLO.OVERLAY			A_1144_1.RIGHT_MLO.OVERLAY
A_1363_1.RIGHT_MLO.OVERLAY			A_1149_1.LEFT_CC.OVERLAY
A_1366_1.LEFT_CC.OVERLAY			A_1150_1.RIGHT_MLO.OVERLAY
A_1375_1.LEFT_CC.OVERLAY			A_1157_1.LEFT_CC.OVERLAY
A_1376_1.LEFT_CC.OVERLAY			A_1160_1.RIGHT_MLO.OVERLAY
A_1378_1.LEFT_CC.OVERLAY			A_1163_1.RIGHT_MLO.OVERLAY
A_1380_1.LEFT_CC.OVERLAY			A_1167_1.RIGHT_CC.OVERLAY
A_1384_1.RIGHT_MLO.OVERLAY			A_1168_1.LEFT_CC.OVERLAY
A_1385_1.LEFT_CC.OVERLAY			A_1171_1.LEFT_CC.OVERLAY
A_1386_1.LEFT_CC.OVERLAY			A_1178_1.LEFT_CC.OVERLAY
A_1387_1.LEFT_CC.OVERLAY			A_1192_1.LEFT_CC.OVERLAY
A_1388_1.RIGHT_CC.OVERLAY			A_1196_1.RIGHT_MLO.OVERLAY
A_1392_1.LEFT_CC.OVERLAY			A_1204_1.LEFT_CC.OVERLAY
A_1397_1.RIGHT_CC.OVERLAY			A_1215_1.LEFT_CC.OVERLAY
A_1408_1.LEFT_MLO.OVERLAY			A_1225_1.RIGHT_MLO.OVERLAY
A_1409_1.RIGHT_CC.OVERLAY			A_1237_1.LEFT_CC.OVERLAY
A_1410_1.LEFT_CC.OVERLAY			A_1243_1.LEFT_CC.OVERLAY
A_1411_1.RIGHT_CC.OVERLAY			A_1247_1.LEFT_MLO.OVERLAY
A_1412_1.RIGHT_MLO.OVERLAY			A_1248_1.RIGHT_CC.OVERLAY
A_1413_1.LEFT_MLO.OVERLAY			A_1251_1.LEFT_MLO.OVERLAY
A_1414_1.RIGHT_MLO.OVERLAY			A_1255_1.RIGHT_MLO.OVERLAY
A_1418_1.RIGHT_MLO.OVERLAY			A_1262_1.LEFT_CC.OVERLAY
A_1419_1.LEFT_MLO.OVERLAY			A_1263_1.RIGHT_CC.OVERLAY
A_1420_1.LEFT_MLO.OVERLAY			A_1283_1.LEFT_MLO.OVERLAY
A_1427_1.LEFT_MLO.OVERLAY			A_1489_1.RIGHT_MLO.OVERLAY
A_1428_1.RIGHT_MLO.OVERLAY			A_1499_1.RIGHT_CC.OVERLAY
A_1431_1.RIGHT_CC.OVERLAY			A_1501_1.RIGHT_MLO.OVERLAY
A_1432_1.LEFT_CC.OVERLAY			A_1516_1.LEFT_CC.OVERLAY
A_1435_1.RIGHT_CC.OVERLAY			A_1520_1.RIGHT_CC.OVERLAY
A_1442_1.LEFT_CC.OVERLAY			A_1558_1.LEFT_CC.OVERLAY
A_1443_1.LEFT_CC.OVERLAY			A_1597_1.RIGHT_CC.OVERLAY
A_1444_1.LEFT_CC.OVERLAY			A_1613_1.LEFT_CC.OVERLAY
A_1446_1.LEFT_CC.OVERLAY			A_1619_1.RIGHT_MLO.OVERLAY
A_1447_1.RIGHT_CC.OVERLAY			A_1621_1.RIGHT_MLO.OVERLAY
A_1448_1.LEFT_MLO.OVERLAY			A_1652_1.RIGHT_CC.OVERLAY
A_1449_1.LEFT_CC.OVERLAY			A_1661_1.RIGHT_CC.OVERLAY
A_1459_1.LEFT_CC.OVERLAY			A_1662_1.RIGHT_CC.OVERLAY
A_1460_1.RIGHT_MLO.OVERLAY			A_1665_1.LEFT_CC.OVERLAY
A_1461_1.LEFT_CC.OVERLAY			A_1696_1.RIGHT_CC.OVERLAY
A_1471_1.RIGHT_MLO.OVERLAY			A_1730_1.LEFT_CC.OVERLAY
A_1476_1.LEFT_MLO.OVERLAY			A_1817_1.LEFT_CC.OVERLAY
A_1491_1.RIGHT_CC.OVERLAY			A_1848_1.LEFT_MLO.OVERLAY
A_1495_1.RIGHT_CC.OVERLAY			A_1871_1.RIGHT_MLO.OVERLAY
A_1496_1.LEFT_CC.OVERLAY			A_1893_1.LEFT_MLO.OVERLAY
A_1518_1.LEFT_MLO.OVERLAY			A_1902_1.LEFT_CC.OVERLAY
A_1543_1.LEFT_CC.OVERLAY			B_3001_1.LEFT_MLO.OVERLAY
A_1556_1.LEFT_MLO.OVERLAY			B_3003_1.RIGHT_MLO.OVERLAY
A_1560_1.LEFT_CC.OVERLAY			B_3006_1.LEFT_CC.OVERLAY
A_1561_1.RIGHT_CC.OVERLAY			B_3008_1.RIGHT_CC.OVERLAY
A_1562_1.LEFT_CC.OVERLAY			B_3010_1.RIGHT_CC.OVERLAY
A_1813_1.RIGHT_CC.OVERLAY			B_3012_1.RIGHT_CC.OVERLAY
A_1814_1.LEFT_CC.OVERLAY			B_3013_1.RIGHT_MLO.OVERLAY
A_1818_1.LEFT_CC.OVERLAY			B_3016_1.RIGHT_CC.OVERLAY
A_1833_1.LEFT_CC.OVERLAY			B_3016_1.RIGHT_MLO.OVERLAY
A_1890_1.LEFT_MLO.OVERLAY			B_3017_1.LEFT_CC.OVERLAY
A_1921_1.LEFT_MLO.OVERLAY			B_3022_1.RIGHT_CC.OVERLAY
A_1982_1.LEFT_MLO.OVERLAY			B_3023_1.LEFT_CC.OVERLAY
B_3097_1.RIGHT_CC.OVERLAY			B_3025_1.RIGHT_MLO.OVERLAY
B_3113_1.RIGHT_MLO.OVERLAY			B_3026_1.RIGHT_CC.OVERLAY
B_3114_1.LEFT_CC.OVERLAY			B_3027_1.LEFT_CC.OVERLAY
B_3117_1.RIGHT_CC.OVERLAY			B_3030_1.RIGHT_CC.OVERLAY
B_3118_1.LEFT_CC.OVERLAY			B_3038_1.LEFT_CC.OVERLAY
B_3357_1.LEFT_MLO.OVERLAY			B_3042_1.LEFT_CC.OVERLAY
B_3364_1.LEFT_CC.OVERLAY			B_3046_1.LEFT_CC.OVERLAY
B_3367_1.LEFT_CC.OVERLAY			B_3047_1.LEFT_CC.OVERLAY
B_3368_1.LEFT_CC.OVERLAY			B_3051_1.RIGHT_CC.OVERLAY
B_3484_1.RIGHT_MLO.OVERLAY			B_3054_1.RIGHT_CC.OVERLAY
B_3485_1.RIGHT_CC.OVERLAY			B_3057_1.RIGHT_MLO.OVERLAY
B_3486_1.RIGHT_MLO.OVERLAY			B_3058_1.LEFT_CC.OVERLAY
B_3497_1.LEFT_CC.OVERLAY			B_3059_1.RIGHT_CC.OVERLAY
C_0304_1.RIGHT_MLO.OVERLAY			B_3062_1.LEFT_MLO.OVERLAY
C_0308_1.RIGHT_MLO.OVERLAY			B_3064_1.LEFT_MLO.OVERLAY
C_0310_1.LEFT_CC.OVERLAY			B_3065_1.RIGHT_CC.OVERLAY
C_0311_1.RIGHT_MLO.OVERLAY			B_3068_1.RIGHT_CC.OVERLAY
C_0314_1.RIGHT_MLO.OVERLAY			B_3076_1.LEFT_CC.OVERLAY
C_0316_1.RIGHT_MLO.OVERLAY			B_3077_1.RIGHT_CC.OVERLAY
C_0318_1.LEFT_MLO.OVERLAY			B_3078_1.LEFT_MLO.OVERLAY
D_4000_1.LEFT_MLO.OVERLAY			B_3080_1.LEFT_MLO.OVERLAY
D_4001_1.LEFT_CC.OVERLAY			B_3087_1.RIGHT_CC.OVERLAY
D_4002_1.LEFT_CC.OVERLAY			B_3088_1.LEFT_CC.OVERLAY
D_4009_1.RIGHT_MLO.OVERLAY			B_3372_1.LEFT_CC.OVERLAY
D_4010_1.LEFT_CC.OVERLAY			B_3376_1.LEFT_CC.OVERLAY
D_4011_1.RIGHT_MLO.OVERLAY			B_3379_1.RIGHT_CC.OVERLAY
D_4012_1.RIGHT_CC.OVERLAY			B_3390_1.LEFT_CC.OVERLAY
D_4016_1.LEFT_MLO.OVERLAY			B_3391_1.LEFT_MLO.OVERLAY
D_4017_1.RIGHT_CC.OVERLAY			B_3392_1.RIGHT_MLO.OVERLAY
D_4022_1.RIGHT_CC.OVERLAY			B_3393_1.LEFT_MLO.OVERLAY
D_4069_1.LEFT_MLO.OVERLAY			B_3396_1.RIGHT_MLO.OVERLAY
D_4070_1.RIGHT_CC.OVERLAY			B_3401_1.LEFT_CC.OVERLAY
D_4071_1.RIGHT_CC.OVERLAY			B_3405_1.RIGHT_CC.OVERLAY
D_4072_1.LEFT_MLO.OVERLAY			B_3407_1.RIGHT_CC.OVERLAY
D_4073_1.LEFT_CC.OVERLAY			B_3499_1.RIGHT_CC.OVERLAY
D_4074_1.LEFT_CC.OVERLAY			B_3500_1.RIGHT_CC.OVERLAY
D_4076_1.LEFT_CC.OVERLAY			B_3501_1.RIGHT_CC.OVERLAY
D_4078_1.LEFT_CC.OVERLAY			B_3503_1.LEFT_MLO.OVERLAY
D_4079_1.RIGHT_CC.OVERLAY			B_3504_1.RIGHT_CC.OVERLAY
D_4080_1.LEFT_CC.OVERLAY			B_3505_1.LEFT_MLO.OVERLAY
D_4081_1.RIGHT_CC.OVERLAY			B_3506_1.RIGHT_CC.OVERLAY
D_4082_1.LEFT_CC.OVERLAY			B_3508_1.LEFT_CC.OVERLAY
D_4083_1.LEFT_CC.OVERLAY			B_3508_1.RIGHT_MLO.OVERLAY
D_4084_1.LEFT_CC.OVERLAY			B_3511_1.LEFT_CC.OVERLAY
D_4085_1.RIGHT_CC.OVERLAY			B_3513_1.LEFT_MLO.OVERLAY
D_4086_1.LEFT_CC.OVERLAY			B_3514_1.LEFT_CC.OVERLAY
D_4089_1.LEFT_MLO.OVERLAY			B_3517_1.RIGHT_CC.OVERLAY
D_4091_1.LEFT_MLO.OVERLAY			C_0002_1.LEFT_CC.OVERLAY
D_4092_1.LEFT_CC.OVERLAY			C_0003_1.RIGHT_MLO.OVERLAY
D_4094_1.RIGHT_MLO.OVERLAY			C_0006_1.LEFT_MLO.OVERLAY
D_4095_1.LEFT_CC.OVERLAY			C_0007_1.LEFT_MLO.OVERLAY
D_4097_1.LEFT_CC.OVERLAY			C_0008_1.RIGHT_CC.OVERLAY
D_4100_1.RIGHT_CC.OVERLAY			C_0009_1.RIGHT_MLO.OVERLA
D_4169_1.RIGHT_MLO.OVERLAY			C_0010_1.RIGHT_MLO.OVERLA
D_4170_1.RIGHT_CC.OVERLAY			C_0011_1.RIGHT_MLO.OVERLA
D_4171_1.LEFT_MLO.OVERLAY			C_0012_1.RIGHT_MLO.OVERLA
D_4194_1.LEFT_CC.OVERLAY			C_0014_1.RIGHT_MLO.OVERLA
D_4195_1.LEFT_CC.OVERLAY			C_0015_1.RIGHT_MLO.OVERLA
D_4196_1.RIGHT_CC.OVERLAY			C_0016_1.RIGHT_MLO.OVERLA
D_4197_1.RIGHT_CC.OVERLAY			C_0017_1.LEFT_MLO.OVERLAY
			C_0018_1.LEFT_MLO.OVERLAY
			C_0019_1.LEFT_MLO.OVERLAY
			C_0020_1.RIGHT_CC.OVERLAY
			C_0022_1.RIGHT_CC.OVERLAY
			C_0023_1.LEFT_CC.OVERLAY
			C_0025_1.RIGHT_CC.OVERLAY
			C_0027_1.LEFT_CC.OVERLAY
			C_0031_1.RIGHT_CC.OVERLAY
			C_0034_1.RIGHT_CC.OVERLAY
			C_0036_1.RIGHT_CC.OVERLAY
			C_0025_1.RIGHT_CC.OVERLAY
			C_0027_1.LEFT_CC.OVERLAY'
			C_0031_1.RIGHT_CC.OVERLAY
			C_0034_1.RIGHT_CC.OVERLAY
			C_0036_1.RIGHT_CC.OVERLAY
			C_0025_1.RIGHT_CC.OVERLAY
			C_0027_1.LEFT_CC.OVERLAY
			C_0031_1.RIGHT_CC.OVERLAY
			C_0034_1.RIGHT_CC.OVERLAY
			C_0036_1.RIGHT_CC.OVERLAY
			C_0064_1.RIGHT_CC.OVERLAY
			C_0066_1.RIGHT_MLO.OVERLA
			C_0069_1.RIGHT_CC.OVERLAY
			C_0073_1.RIGHT_CC.OVERLAY
			C_0075_1.LEFT_CC.OVERLAY
			C_0077_1.RIGHT_CC.OVERLAY
			C_0082_1.LEFT_CC.OVERLAY
			C_0085_1.RIGHT_CC.OVERLAY
			C_0087_1.LEFT_MLO.OVERLAY
			C_0089_1.LEFT_MLO.OVERLAY
			C_0092_1.RIGHT_MLO.OVERLA
			C_0094_1.RIGHT_MLO.OVERLA
			C_0096_1.RIGHT_MLO.OVERLA
			C_0099_1.RIGHT_CC.OVERLAY
			C_0101_1.RIGHT_CC.OVERLAY
			C_0102_1.RIGHT_CC.OVERLAY
			C_0104_1.LEFT_CC.OVERLAY
